# Supplementary material for: Respiratory Syncytial Virus Can Infect Basal Cells and Alter Human Airway Epithelial Differentiation
Source: PLoS One. 2014 Jul 17;9(7):e102368. doi: 10.1371/journal.pone.0102368 (PMC4102526; doi:10.1371/journal.pone.0102368)
Supplement: Table S1 — qRT-PCR primer used and accession number. All primers and probes where ordered from Invitrogen with the ordering number listed below. (XLSX) [file pone.0102368.s005.xlsx]

## Sheet: Sheet1
	Probe	Cat#
	IFNA (1/13/21)	Hs04190680_gH
	IFNA (4/10)	Hs03406429_gH
	IFNA (2)	HS00265051_s1
	IFNB	Hs01077958_s1
	IFNL	Hs00989291_m1
	IFNG	Hs00989291_m1
	IL28 (A/B)	Hs04193049_gH
	IL29	Hs00601677_g1
	TNF	HS01113624_g1
	IL1A	HS00174092_m1
	IL1B	HS01555410_m1
	IL4	HS00174122_m1
	IL5	HS01548717_m1
	IL6	HS00985639_m1
	IL8	HS00174103_m1
	IL10	HS0091622_m1
	IL12A	HS01073447_m1
	IL12B	HS01011518_m1
	IL13	Hs00174379_m1
	IL15	HS01003716_m1
	IL17A	HS00174383_m1
	IL18	HS01038788_m1
	GAPDH	Hs99999905_m1
	CCL5	Hs00174575_m1
	CXCL10	Hs01847760_s1
	ISG15	Hs01921425_s1
